# Supplementary material for: The Formation of Morphologically Stable Lipid Nanocarriers for Glioma Therapy
Source: Int J Mol Sci. 2023 Feb 11;24(4):3632. doi: 10.3390/ijms24043632 (PMC9964330; doi:10.3390/ijms24043632)
Supplement: Supplementary file 1 [file ijms-24-03632-s001.zip]

Archive with 1 entries (1 files):
- ijms-2161303-supplementary.pdf
